# Supplementary material for: Preclinical Study Using ABT263 to Increase Enzalutamide Sensitivity to Suppress Prostate Cancer Progression Via Targeting BCL2/ROS/USP26 Axis Through Altering ARv7 Protein Degradation
Source: Cancers (Basel). 2020 Mar 30;12(4):831. doi: 10.3390/cancers12040831 (PMC7226306; doi:10.3390/cancers12040831)
Supplement: Supplementary file 1 [file cancers-12-00831-s001.zip]

Archive with 10 entries (7 files):
- cancers-732702 supplementary/
- cancers-732702 supplementary/.DS_Store
- __MACOSX/
- __MACOSX/cancers-732702 supplementary/
- __MACOSX/cancers-732702 supplementary/._.DS_Store
- cancers-732702 supplementary/Raw data for western blot.pdf
- __MACOSX/cancers-732702 supplementary/._Raw data for western blot.pdf
- cancers-732702 supplementary/Supplement figures and tables.pdf
- __MACOSX/cancers-732702 supplementary/._Supplement figures and tables.pdf
- __MACOSX/._cancers-732702 supplementary
